# Supplementary material for: Molecular Analysis of Colorectal Cancers Suggests a High Frequency of Lynch Syndrome in Indonesia
Source: Cancers (Basel). 2021 Dec 13;13(24):6245. doi: 10.3390/cancers13246245 (PMC8699188; doi:10.3390/cancers13246245)
Supplement: Supplementary file 1 [file cancers-13-06245-s001.zip]

Archive with 1 entries (1 files):
- cancers-1487965-supplementary.pdf
